# Supplementary material for: The Ralstonia solanacearum Effector RipP1 Interacts with Nicotiana benthamiana FRL4a to Suppress Ethylene Signaling and Modulate Bacterial Wilt Susceptibility
Source: Plants (Basel). 2026 Mar 27;15(7):1039. doi: 10.3390/plants15071039 (PMC13075006; doi:10.3390/plants15071039)
Supplement: Supplementary file 1 [file plants-15-01039-s001.zip]

Archive with 1 entries (1 files):
- plants-4185533-supplementary.pdf
